# Supplementary material for: Five Year Follow Up of Extremely Low Gestational Age Infants after Timely or Delayed Administration of Routine Vaccinations
Source: Vaccines (Basel). 2021 May 12;9(5):493. doi: 10.3390/vaccines9050493 (PMC8150373; doi:10.3390/vaccines9050493)
Supplement: Supplementary file 1 [file vaccines-09-00493-s001.zip]

Archive with 1 entries (1 files):
- vaccines-1126131-supplementary.pdf
